# Supplementary material for: Nuclear peripheral chromatin-lamin B1 interaction is required for global integrity of chromatin architecture and dynamics in human cells
Source: Protein Cell. 2020 Nov 5;13(4):258–80. doi: 10.1007/s13238-020-00794-8 (PMC8934373; doi:10.1007/s13238-020-00794-8)
Supplement: Supplementary file 3 — Supplementary material 1 (ZIP 610 kb) [file 13238_2020_794_MOESM3_ESM.zip]

Archive with 1 entries (1 files):
- Supplementary Video.mov
